# Supplementary material for: Correction: Long noncoding RNA MARL regulates antiviral responses through suppression miR-122-dependent MAVS downregulation in lower vertebrates
Source: PLoS Pathog. 2025 Apr 7;21(4):e1013059. doi: 10.1371/journal.ppat.1013059 (PMC11975088; doi:10.1371/journal.ppat.1013059)
Supplement: S1 File — Individual-level quantitative data underlying charts and graphs. (ZIP) [file ppat.1013059.s001.zip]

Archive with 2 entries (1 files):
- S1 File/
- S1 File/Numerical data-DOI 10.1371.journal.ppat.1008670.xlsx
