# Supplementary material for: Correction: Long noncoding RNA MARL regulates antiviral responses through suppression miR-122-dependent MAVS downregulation in lower vertebrates
Source: PLoS Pathog. 2025 Apr 7;21(4):e1013059. doi: 10.1371/journal.ppat.1013059 (PMC11975088; doi:10.1371/journal.ppat.1013059)
Supplement: S1 File — Individual-level quantitative data underlying charts and graphs. (ZIP) [file ppat.1013059.s001.zip › S1 File/Numerical data-DOI 10.1371.journal.ppat.1008670.xlsx]

## Sheet: Figure1A
Figure 1A
	Left of Figure 1A
	MIC	SCRV	Fold change
	N=biological replicates	Time (h)	n1	n2	n3
		0	1	1.146	0.8541
		3	2.9984	4.0749	3.5827
		6	3.9057	5.4273	5.019
		12	5.2507	4.6349	4.1664
		24	4.5541	4.4701	3.7108
		48	3.2996	2.5312	2.6981
	Right of Figure 1A
	Intestines	SCRV	Fold change
	N=biological replicates	Time (h)	n1	n2	n3
		0	1	1.2054	0.9079
		6	2.0242	2.7048	2.24
		12	3.0031	3.8445	2.8304
		24	2.4419	2.039	1.9991
		48	1.672	1.269	1.709
		72	0.854	0.7811	1.086

## Sheet: Figure1B
Figure 1B
			Fold change
			vector			MAVS
	N=biological replicates		n1	n2	n3	n1	n2	n3
		NF-κB	1	0.888901	1.1869	15.9459	19.3603	15.1708
		IRF3	1.01312	1.1435	0.900981	3.03828	2.76408	3.53712
		IFN-1	0.892957	1.03593	1.10471	14.5319	13.8225	11.836
		IFN-2	0.915876	1.17649	1.12693	2.49613	2.50187	3.37297

## Sheet: Figure1C
Figure 1C
	Left of Figure 1C		Fold change
			vector			MAVS
	N=biological replicates		n1	n2	n3	n1	n2	n3
		Intracellular	1	1.14102	0.84912	0.59069	0.66984	0.64447
		Supematant	1.03708	0.8774	1.12461	0.42801	0.45524	0.52974
	Right of Figure 1C		Fold change
			si-Ctrl			si-MAVS
	N=biological replicates		n1	n2	n3	n1	n2	n3
		Intracellular	1	0.96088	1.03927	2.26874	1.88543	1.87583
		Supematant	0.90428	1.02962	1.1036	4.31893	3.32273	3.66835

## Sheet: Figure1D
Figure 1D
	Right of Figure 1D		Fold change
			si-Ctrl			si-MAVS
	N=biological replicates		n1	n2	n3	n1	n2	n3
		Mock	1	0.85695	1.17939	0.43234	0.55515	0.56052
		SCRV	6.03505	7.40245	6.1465	3.24428	2.69867	3.09306

## Sheet: Figure1E
Figure 1E
	The first one on the left of Figure 1E		Fold change
	IFN-2		si-Ctrl			si-MAVS
	N=biological replicates		n1	n2	n3	n1	n2	n3
		Mock	1	1.23128	0.95349	0.81846	0.56263	0.71351
		SCRV	14.0413	12.1078	12.1609	7.36125	8.44528	8.16946
	The second one on the left of Figure 1E		Fold change
	TNF-α		si-Ctrl			si-MAVS
	N=biological replicates		n1	n2	n3	n1	n2	n3
		Mock	1	1.22981	0.86605	0.79319	0.58367	0.81014
		SCRV	27.7897	33.9481	27.7522	19.5587	18.2693	20.1919
	The third one on the left of Figure 1E		Fold change
	Mx1		si-Ctrl			si-MAVS
	N=biological replicates		n1	n2	n3	n1	n2	n3
		Mock	1	1.34156	0.88859	0.63161	0.61575	0.85024
		SCRV	855.405	916.308	796.287	667.459	666.66	621.881
	The fourth one on the left of Figure 1E		Fold change
	ISG15		si-Ctrl			si-MAVS
	N=biological replicates		n1	n2	n3	n1	n2	n3
		Mock	1	0.9058	1.34452	0.8872	0.89889	0.67691
		SCRV	725.501	781.963	610.537	397.36	460.632	369.008

## Sheet: Figure1F
Figure 1F
			Fold change
			si-Ctrl			si-MAVS
	N=biological replicates		n1	n2	n3	n1	n2	n3
		IFN-2	16.8154	19.2877	14.6568	9.6426	7.9087	9.7577
		TNF-α	36.967	46.7762	39.9768	17.8412	18.8449	21.0339
		Mx1	970.25	989.605	740.146	322.621	424.479	482.9
		ISG15	834.635	938.944	668.421	373.788	453.275	348.937

## Sheet: Figure1G
Figure 1G
	Right of Figure 1G		488 fluorescence
			si-Ctrl			si-MAVS
	N=biological replicates		n1	n2	n3	n1	n2	n3
			0.65583	0.46651	0.53457	0.36097	0.31632	0.30821

## Sheet: Figure1H
Figure 1H
	Right of Figure 1H		Luminescence (RLU)
			si-Ctrl			si-MAVS
	N=biological replicates		n1	n2	n3	n1	n2	n3
			785348	926447	709206	535090	464161	533750

## Sheet: Figure2B
Figure 2B
			Fold change
	N=biological replicates		n1	n2	n3
		Lane 1	1.59296	1.98194	1.6751
		Lane 2	0.80101	0.85812	1.04087
		Lane 3	1.88143	1.9661	1.52248
		Lane 4	2.11277	1.60229	1.95494

## Sheet: Figure2D
Figure 2D
	Left of Figure 2D		Fold change
			NC			miR-122
			n1	n2	n3	n1	n2	n3
		Mock	1	1.20201	0.80499	0.78088	0.55356	0.74156
		SCRV	5.49519	4.38496	5.20385	3.18838	2.62917	2.84945
	Right of Figure 2D		Fold change
			NC-i			miR-122-i
			n1	n2	n3	n1	n2	n3
		Mock	1	1.14979	0.85041	1.87258	1.57398	1.98344
		SCRV	5.21634	6.12347	6.09019	8.28252	8.60522	9.90226

[truncated: 50 more sheets: Figure3A, Figure3B, Figure3C, Figure3D, Figure3E, Figure3F, Figure3G, Figure3H, Figure4C, Figure4D, Figure5A, Figure5B, Figure5D, Figure5E, Figure6B, Figure6C, Figure6E, Figure6F, Figure6G, Figure6H …]
